# Supplementary material for: Thermodynamic Profiling Reveals DNA Polymerase Template Binding, Substrate Incorporation, and Exonuclease Function
Source: Int J Mol Sci. 2025 Dec 10;26(24):11909. doi: 10.3390/ijms262411909 (PMC12732654; doi:10.3390/ijms262411909)
Supplement: Supplementary file 1 [file ijms-26-11909-s001.zip]

Archive with 19 entries (19 files):
- Supplementary Figure 1.tif
- Supplementary Figure 2.tif
- Supplementary Figure 3.tif
- Supplementary Figure 4.tif
- Supplementary Figure 5.tif
- Supplementary Figure 6.tif
- Supplementary Figure 7.tif
- Supplementary Figure 8.tif
- Supplementary Figure 9.tif
- Supplementary Figure 10.tif
- Supplementary Figure 11.tif
- Supplementary Figure 12.tif
- Supplementary Figure 13.tif
- Supplementary Figure 14.tif
- Supplementary Figure 15.tif
- Supplementary Figure 16.tif
- Supplementary Figure 17.tif
- Supplementary Figure 18.tif
- supplementary Table 1,2.pdf
